# Supplementary material for: ADORA2A-driven proline synthesis triggers epigenetic reprogramming in neuroendocrine prostate and lung cancers
Source: J Clin Invest. 2023 Dec 15;133(24):e168670. doi: 10.1172/JCI168670 (PMC10721152; doi:10.1172/JCI168670)
Supplement: Supporting data values [file jci-133-168670-s161.xlsx]

## Sheet: Fig.1C
Fig1.C ADORA2A (FPKM)
ADPC	NEPC
0.366765	1.13226
0.253245	1.02468
0.602196	0.854832
0.226258	1.22259
0.839432	0.975605
0.674796	1.51992
0.606261	2.13301
0.445914	0.764756
0.339659	1.48406
0.286937	1.54864
0.13203	1.48276
0.617521	1.76483
0.138456	0.755647
0.641304
1.17322
0.088629
0.198542
0.457154
0.75813
0
0.142301
0.322407
0.306399
0.233429
1.09909
0.485994
0.153816
0.280672
0.412583
0.0427
0.817522
0.290744
0.958862
0.840412
0.159895
0.597449

## Sheet: Fig.1D
Fig1.D ADORA2A (FPKM)
ADPC	NEPC
1.76662	2.82984
0.807528	1.35645
1.11396	2.99825
2.23152	0.618704
1.92208	1.1729
1.55061	1.17517
1.79031	1.91241
2.47113	0.574211
1.51058	1.28275
0.904419	2.56967
1.36824	2.51803
0.902758	1.4771
1.33524	2.54738
1.26458	0.902745
1.16294	1.92615
1.92148	4.05462
1.64702	4.78219
1.44783	2.63804
1.36991	1.53745
0.630716	4.26863
1.48296	3.26849
2.37234	1.9801
0.85894	2.89573
1.0261	1.68554
1.52475	1.45226
0.548912	1.02559
1.40232	1.7311
1.81688	2.90467
1.62206	2.92949
1.55293	1.03816
1.60127	2.21507
1.30742	1.37082
1.25911	3.09938
1.55354	3.03375
2.97686	1.14001
1.60958	1.76806
2.14888	1.75956
0.492056	2.14269
1.71717	0.88513
1.12865	1.86835
1.06913	1.35716
1.94887	0.330567
0.695801	1.55003
1.30265	3.61438
2.18479	3.48565
1.75578	1.53525
1.45971	3.35858
1.73006	2.56161
2.44588	2.72784
1.85956	2.90434
1.58236	1.1277
1.6092	2.88245
1.32686
1.19196
1.05343
1.77217
1.4586
1.08578
2.15942
1.26517
1.11493
1.86631
1.27407
0.828066
1.2779
1.1685
0.954146
1.6888
2.16637
1.39081
1.57173
1.43955
1.67429
0.755968
1.42064
1.26689
2.01355
0.861765
0.889899
1.25548
1.14337
1.7447
1.41507
2.38875
2.38125
0.35906
1.21601
0.633671
2.60548
1.26073
0.985657
1.26208
1.3703
1.19926
1.61867
1.40581
0.908882
1.63886
1.25304
2.08207
0.858134
1.36989
0.698502
1.35831
0.374569
2.50264
1.88789
0.736182
0.668618
1.16677
2.45172
1.09678
1.45223
1.8843
2.34275
1.06908
0.854028
1.05218
1.41375
2.77638
1.7248
2.36444
1.26765
0.774961
1.35625
0.935384
1.08893
1.30547
1.70888
2.50228
2.34335
1.87417
1.08795
1.81021
0.562181
1.49577
1.24419
1.23624
1.11789
1.03081
1.0168
1.58298
1.34647
0.952501
1.37828
1.22907
1.29967
0.782498
1.31846
1.50319
1.62466
2.46196
1.45078
2.60847
0.538273
2.01055
1.91531
2.07396
1.00838
0.499563
1.25122
0.957623
2.55308
1.41026
0.852894
1.57853
1.39869
0.883034
1.60892
2.24196
1.98571
1.4278
1.77351
0.728205
0.907435
1.59834
0.962104
2.33356
2.07056
1.75033
1.94911
1.28508
2.45627
3.52752
4.1605
3.69843
0.999466
3.51094
1.35703
2.23683
1.21296
3.71371
2.84359
0.712152
2.46603
1.64469
1.59092
2.15375
2.27703
1.28631
0.554132
1.8336
3.05674
1.60081
1.85962
1.21594
2.07676
1.88985
3.14651
2.74384
2.95876
2.94481
1.36564
2.78398

## Sheet: Fig.1E
Fig1.E Survival Probability
	months	ADORA2A High	ADORA2A Low
PROS10448.1115156.Tumor.SM.5EEBN	27.9	1
PROS01448.1115183.Tumor.SM.5SGU3	21.5	1
PRAD.01115467.Tumor.SM.6B2KD	18.2	0
PRAD.01115526.Tumor.SM.A4KND	23.2	0
PRAD.01115550.Tumor.SM.A4KNI	1.7	0
PRAD.01115554.Tumor.SM.A56E4	14.2	1
MO.1124.Tumor	12.3	1
MO.1128.Tumor	10	1
MO.1179.Tumor	8.6	1
MO.1184.Tumor	34.2	0
MO.1176.Tumor	7.7	0
MO.1219.Tumor	12	1
TP.2054.TM	11.1	0
TP.2060.TM	5.7	1
TP.2069.Tumor	9.9	0
TP.2077.Tumor	10.9	0
TP.2081.T	6.3	0
PROS12319B.SU2C.06115116.Tumor.SM.4W2NB	2.6	1
PRAD.06115124.Tumor.SM.7LGU1	33.5	0
PROS01448.6115235.Tumor.SM.67ERY	32.3	0
PROS01448.6115242.Tumor.SM.67ES1	16.4	1
PROS01448.6115247.Tumor.SM.67ES2	41.2	1
PRAD.6115399.0.Tumor.SM.7LGUL	23.8	0
PRAD.6115590.0.Tumor.SM.B2XRS	31.3	0
PRAD.6115605.0.Tumor.SM.B2XSA	13.2	1
SC.9036.Tumor	26.2	1
SC.9037.Tumor	20.8	1
SC.9043.Tumor	44.7	1
SC.9055.Tumor	12	1
SC.9065.TM.Tumor2	24	1
SC.9081.TM	27	1
SC.9083.TM	30.9	1
SC.9092.TM	11.2	1
SC.9086.T	19.4	1
SC.9176.T	17.2	1
SC.9183.T	6	0
PM158.TM	28.6	0
SC.9129.Tumor	28.4	0
DFCI.11.104.13.Tumor	12.7		1
PROS01448.1115161.Tumor.SM.5SGU1	6.8		1
PROS01448.1115202.Tumor.SM.5SGU5	42.5		0
PRAD.01115362.Tumor.SM.7A15P	30.3		0
PRAD.01115444.Tumor.SM.6B2K9	26.6		1
PRAD.01115468.Tumor.SM.6B2KE	15		1
PRAD.01115549.Tumor.SM.A4KNH	11.1		0
MO.1084.Tumor	2.5		0
MO.1094.Tumor	30.3		0
TP.2009.Tumor	26.5		1
MO.1192.Tumor	59		1
MO.1241.Tumor	6.4		1
MO.1337.TM	22.3		1
MO.1336.TM	9.8		0
TP.2064.TM	20.9		0
MO.1410.Tumor	4.4		1
MO.1447.Tumor	33		0
TP.2078.Tumor	4.1		0
MO.1510.T	14.9		0
PROS12319B.SU2C.06115114.Tumor.SM.4W2N9	24.6		1
PROS12319B.SU2C.06115121.Tumor.SM.4W2NG	31.1		1
PROS01448.6115234.Tumor.SM.67ERX	49.2		0
PROS01448.6115251.Tumor.SM.67ES6	5.5		1
PRAD.6115392.0.Tumor.SM.B2XRZ	13.5		1
PRAD.6115395.0.Tumor.SM.7LGUH	52.9		0
PRAD.6115595.0.Tumor.SM.B2XRY	44.3		1
SC.9027.T	46.1		1
SC.9026.Tumor	37.3		0
SC.9035.T	49.6		1
SC.9050.Tumor	3.6		0
SC.9056.T	28.1		1
SC.9080.TM	50.6		1
SC.9068.Tumor	33.2		1
SC.9137.Tumor	47.3		1
SC.9146.T	18.2		1
SC.9175.T	5.3		1
SC.9181.T	24.8		0
PM14.TM	85.9		1
WCM335.X1	44.5		0
SC.9057.Tumor	5.9		0
SC.9124.Tumor	30.3		0

## Sheet: Fig.1G
Fig1.G Relative mRNA level
	scramble			shRB1/TP53
RB1	0.99539	1.00928	0.99539	0.437291	0.471937	0.502316
TP53	1.04006	1.00463	0.95705	0.027017	0.077482	0.021344
ADORA2A	1.00037	1.10206	0.907052	2.88927	3.35707	2.58797
SYP	1.00463	0.97041	1.02574	3.13834	2.51403	2.82843
ENO2	0.853936	0.871771	1.3433	2.20609	3.04355	2.77655
CHGA	0.964316	0.979978	1.05819	1.85901	1.53846	1.6686

## Sheet: Fig.1J
Fig1.J Relative mRNA level(Adora2a)
MychiPtenΔ/Δ	TRAMP	Rb1Δ/Δ/Trp53Δ/Δ
1.25411	7.44704	9.71356
1.14605	8.85607	9.64646
0.695762	5.41389	10.9283

## Sheet: Fig.2B
Fig2.B Relative mRNA level (NE signature genes)
	Vector			ADORA2A
ADORA2A	0.963707	1.02574	1.01162	262.59	260.776	257.186
SYP	0.90125	0.907519	1.22264	4.45883	3.02444	2.22942
CHGA	1.20581	0.82932	1	39.0342	15.3128	21.9579
CHGB	1.65099	0.540862	1.11987	7.31065	17.0299	7.3615
NCAM	1	1.08674	0.920188	27.9867	27.6014	15.4193

## Sheet: Fig.2E
Fig2.E Relative mRNA level (AR signature genes)
	Vector			ADORA2A
KLK3	0.990801	0.97716	1.03288	0.601513	0.589134	0.585064
PLPP1	1.00463	0.983957	1.01162	0.581023	0.573024	0.597358
PMEPA1	1.00463	0.997692	0.997692	0.66281	0.700602	0.705475

## Sheet: Fig.2F
Fig2.F Relative mRNA level (Stem cell genes)
	Vector			ADORA2A
POU5F1	0.950439	1.16205	0.905425	1.36604	1.42405	1.52626
KLF4	0.946058	1.14076	0.926588	1.88339	1.84463	1.94981
ALDH1A1	1.15135	1.00231	0.866537	5.92439	4.9818	4.71307

## Sheet: Fig.2G
Fig2.G Proliferation rate(Flod change)
Days	Vector					ADORA2A					Vector+ENZA					ADORA2A+ENZA
0	1.04389	0.989331	1.00024	1.00752	0.912949	1.05149	0.993474	1.03698	1.02973	0.942712	1.06935	1.05116	1.03298	1.01843	0.960233	0.928209	0.960841	1.08774	1.02248	1.04424
2	1.54947	1.82953	1.86591	1.86591	1.7677	2.70486	2.63597	2.63597	2.55257	2.73024	1.64767	1.83317	1.76043	1.77134	1.67313	2.37128	2.18637	2.08847	2.29514	2.15374
4	3.68089	3.61542	4.29922	4.09554	3.37536	4.95649	5.08339	5.15591	5.19579	5.62727	2.59336	2.65519	2.89525	2.9098	2.3242	4.20957	4.31472	4.33648	4.438	4.73531

## Sheet: Fig.2H
Fig2.H Relative mRNA level (LASCPC-01)
	Scramble			shADORA2A-1#			shADORA2A-2#
SYP	1.12246	0.93088	0.95705	0.108568	0.120463	0.153538	0.145256	0.084592	0.093861
ENO2	1.06191	0.950439	0.990801	0.491978	0.468677	0.317905	0.700602	0.700602	0.700602
CHGA	0.937354	1.07674	0.990801	0.037856	0.036821	0.027905	0.015374	0.023793	0.015163

[truncated: 46 more sheets: Fig.2J, Fig.2L, Fig.3C, Fig.3E, Fig.3G, Fig.4J, Fig.4K, Fig.5B, Fig.7B, Fig.7C, Fig.7D, Fig.7F, Fig.7H, Fig.8B, Fig.8E, Fig.9A, Fig.9B, Fig.9C, Fig.9D, Fig.9E …]
